# Supplementary material for: Challenges and Opportunities in Building and Maintaining a Good Therapeutic Relationship in Acute Psychiatric Settings: A Narrative Review
Source: Front Psychiatry. 2020 Jan 15;10:965. doi: 10.3389/fpsyt.2019.00965 (PMC6974619; doi:10.3389/fpsyt.2019.00965)
Supplement: Supplementary Table 1 — Results table. [file Table_1.xlsx]

## Sheet: Sheet1
Article	Study design	Number of participants/ studies (if applicable)	Diagnosis (if applicable)	Intervention (if applicable)	Outcome measure (if applicable)	Main findings	Conclusions
Khan 2016	Descriptive/ Opinion paper	-	Paraphilia/ paraphilic disorders	-	-	TR of special importance in paraphilia because of societal stigma, potential for exploitation, legal imperatives	Adressing TR challenges influences outcome of clinical care
Bordin 1979	Descriptive/ Opinion paper	-	-	-	-	Strength of TR major predictor of outcome in psychotherapy	3 major factors determining TR strength: Agreement on goals, assignment of tasks, development of bonds
Priebe 2008	Descriptive/ Opinion paper	-	-	-	-	1) Fewer studies in community psychiatry than in psychological treatments	1) Research needed to improve clinican-patient communication
Johansson 2010	Analytical/ prospective cohort	76	Mixed	Questionnaire	Clinical outcome	1) TR quality associated with outcome	1) Improving TR can improve clinical outcome
						2) No differences between diagnoses or treatment forms
Arnow 2014	Analytical/ RCT	224	Depression	CBASP/ BSP treatment, ratig scales	Relationship between TR and outcome	1) Positive early TR associated with better outcome	1) TR might be a predictor of outcome for chronic depression
						2) TR more strongly associated with outcome for CBASP than BSP
Smith 2014	Analytical/ prospective cohort	-	-	Questionnaires, interviews	Satisfaction with treatment	1) Involuntary admission, physical coercion, low procedural justice associated with poorer satisfaction	Strategies to improve treatment satisfaction should be implemented
						2) Better TR, improved insight and higher level of functioning associated with greater satisfaction
Beauford 1997	Analytical/ Retrospective cohort	328	-	Rating Scales	Association of initial TR with violent behavior	A poor initial TR is associated with display of violent behavior	TR assessment can be helpful in evaluating patiens' potential for violence
Priebe 2006	Descriptive/ Opinion paper (/"consideration of theroretical frameworks,…)	-	-	-	-	1) Little research available on TR in clinical settings	Specific research needed, including intervention studies
						2) TR predicts outcome
Martin 2000	Descriptive/ empirical review	79	-	-	Relationship between TR and outcome	1) Overall relation of TR with outcome moderate, but consistent	There is a consistent relation between TR and therapy outcome
						2) Other moderator variables do not seem to influence the TR-outome relationship
Moreno-Poyato 2016	Descriptive/ Narrative review	55	-	-	Comparison of nurses' and patients' ratings of TR quality	1) Equal significance of TR for nurses and patients	Mutual understanding would be beneficial to strengthen shared interests
						2) Several factors can lead to differences in rating
Sheehan 2011	Analytical/ retrospective cohort	164	-	Interviews	Association of TR with perceived coercion	1) High perceived coercion associated with involuntary admission and with poor TR	Similar factors potentially influence TR and perceived coercion
						2) TR predictor of perceived coercion	Improvement of TR may reduce perceived coercion
Roche 2014	Analytical/ prospective cohort	-	Mixed	-	Influence of demographic and clinical factors on TR	1) Involuntary admission, psychotic disorder, perceived pressure on admission associated with poorer TR	Targeted interventions to improve TR are suggested
						2) Insight, treatment satisfaction, perceived procedural justice on admission associated with better TR
Sotero 2014	Analytical/ retrospective cohort	40 Families	-	Brief family therapy	TR in voluntary vs involuntary therapy	1) More alliance-related behaviors in voluntary clients initially in all four examined dimensions	1) Differing motives for seeking therapy, as well as degree of pressure, should be borne in mind by the therapist
						2) Only engagement-related differences in fourth session	2) TR should be prmoted and monitored especially with involuntary clients
						3) Safety dimension developed more negatively in voluntary clients	3) A safe context should be provided
Wyder 2015	Analytical/ retrospective cohort	25	-	Interviews	TR quality under involuntary treatment order	Various TR-related items described as important	Establishing a positive TR is possible under involuntary treatment order
Woodward 2017	Descriptive/ Systematic review	32	-	-	Patient satisfaction	1) Higher satsifaction among voluntarily admitted patients	Awareness of factors influencing satisfaction can improve servce quality
						2) Lower satisfaction when coercion was present
						3) Higher satisfaction when wards were open
Sikorski 2012	Descriptive/ Opinion paper	-	-	-	-	1) Listening to all vocal signals enables therapists to recognize metasignals in a patient's utterance	Analysis, conscious sending and receiving of vocal features should be performed by therapists
						2) Patients' reactions on therapists are influenced by reception and evaluation of voacal signals
Zeller 2010	Descriptive/ Opinion paper	-	-	-	-	1) Increasing number of emergency psychiatric presentations in ER	1) Combination of compassion (psych) and fast pace (ER)
							2) Stand-alone psychiatric urgent care mre favorable than admission to ER
McCabe 2003	Analytical/ retrospective cohort	495	Schizophrenia, Addiction, Depression	Questionnaire	TR quality	1) Diagnosis-related differences in TR ratings	TR ratings largely independent of sociodemographic/ clinical characteristics
						2) Increased symptom severity associated with poorer TR
Theodoridou 2012	Analytical/ retrospective cohort	116	-	Structured interview, Rating Scales	Association between perceived coercion and TR	1) Perceived coercion predicts patients' TR rating	Perceived loss of autonomy should be avoided in order to improve TR and thus outcome
						2) Moderate relation between patient and clinician rating of TR
						3) Perceived coercion is related to higher symptom level ad lower level of global functioning upon admission
Hoefer 2015	Analytical/ cross-sectional	113 patients, 35 physicians	Schizophrenia	Rating Scales	Association between mandatory treatment and TR quality	1) Involuntary admission associated with poorer TR	Psychopharmacological and communicative strategies should be used to improve relevant symptoms in order to improve TR
						2) No association between patiens' and physicians' ratings of TR
						3) Patients' TR ratings inversely associated to symptom severity and hostility
Sudarsanan 2004	Descriptive/ Opinion paper	-	-	-	-	1) Increasing number of emergency psychiatric presentations in ER	1) Expertise required for all clinicians in handling psychiatric emergencies
							2) Suicide prevention and reduction of violent behavior key objectives
Gilburt 2008	Analytical/ prospective cohort	19	-	Interviews	Factors influencing patients' experience	1) TR form core of patients' experience	TR of vital importance in acute psychiatric treatment
						2) Treatment, freedon and environment define hospitals' role
						3) TR influenced by factors related to communication, safety, trust, coercion, cultural competency
Misdrahi 2009	Analytical/ prospective cohort	92	Schizophrenia	Questionnaire	Internal consistency of scale	1) Scale internally consistent	1) TR prerequisite for positive clinical outcome
						2) Experienced empathy and psychoeducation influence TR rating	2) Adherence and outcome could be improved by detecting subpopulations at risk of poor TR
Zilcha-Manos 2015	Analytical/ RCT	42	Depression	Medication, questionnaires	Effect of TR on outcome	TR influences outcome, especially around 4wks of treatment	TR may influence psychopharmacological outcome
Tessier 2017	Analytical/ cross-sectional	72	Schizophrenia	Rating scales	Influence of TR, insight and perceived trauma on medication adherence	1) Greater adherence associated with higher insight, better TR, lower perceived trauma	Acknowledgement of potential traumatic experience, as well as improvement of TR and insight, necessary to improve medication adherence
						2) Perceived trauma influences insight
Jaeger 2014	Analytical/ Cross-sectional	39	-	Questionnaire	Attitudes of mental health professionals on coercion	1) Low levels of coercion recognized, high levels of coercion underestimated	Understanding of professionals' attitudes on coercion could improve training to enhance treatment adherence
						2) Attitude on coercion influences recognition of coercion
						3) Greater knowledge on coercion improves ability to reflect implications
Briggie 2013	Descriptive/ Opinion paper	-	-	-	-	Emergency hospitalization may damage the TR in an outpatient setting	Individualized information for and inclusion of the patient can not only prevent damage to, but even lead to strenthening of the TR
						Discussing the process and its implications with the patient may strengthen the TR
Knowles 2015	Analytical/ prospective cohort	-	-	Semi-structured interviews	Association between physical restraint and TR	Different themes related to balance of power and powerlessness identified	Furthering undersstanding and specific training can improve TR despite the presence of physical restraint
Jonas 2013	Analytical/ prospective cohort	71	Schizophrenia	Questionnaire, compliance measurements	Effect of interpersonal fairness on medication adherence	Interpersonal fairness associated with increased medication adherence and increased perceived quality of treatment	Focus on interpersonal fairness should be implemented to improve outcome
Thibeault 2016	Desciptive/ Case series	15 (9 nurses, 6 patients)	Mixed	Semistructured interviews, nonparticipant observation	Quality of patient-nurse relationship	Relationship under pressure in acute setting	Strategic relationship building is helpful and supports recovery
Vasquez 2007	Descriptive/ Narrative review	-	-	-	-	1) Unintentional biases may lead to discriminatory attitudes in psychotherapy	More research is needed to assess the quality of the TR and its effects on clients of color
						2) Awareness of these attitudes and readiness to change automatic perceptions is needed to promote a positive TR
Westermann 2015	Descriptive/ Opinion paper	-	Schizophrenia	-	-	1) A good TR can be built by being responsive to unproblematic, being unresponsive to problematic behaviors	Motive-oriented therapeutic relationship building (MOTR) can be used as a guidance for TR building and maintenance
						2) Understanding patients' motives is vital in building a TR
Skeem 2007	Analytical/ prospective cohort	412	- (patients in mandatory treatment)	Inventory	Validity of newly developed Inventory	1) TR improved by caring, fairness, authoritative style	Newly developed scale covaries with multiple domains and might better capture nature and effect or TR in mandated treatment
						2) Newly developed scale internally consistent and related coherently to other ratings
						3) Quality of dual-role relationships predicts compliance with rules
McCabe 2004	Descriptive/ narrative review	-	-	-	Methods and findings from studies on TR	1) 15 different scales have been used for TR assessment, none of which is widely established	Conceptual work needed to establish valid TR assessment instruments
						2) TR quality predicts outcome
Fuertes 2007	Analytical/ prospective cohort	118	Mixed medical	Questionnaire	Relationship between TR and treatment/ outcome/ patient variables	1) Positive correlations between TR and perceived utility, self-efficacy, aderence and satisfaction	1) TR can be measured and is associated with patiens' adherence as well as satisfaction
						2) TR and self-efficacy ratings predict adherence	2) Assessment and promotion of self-efficacy should be performed
						3) TR rating predicts patient satisfaction
Misdrahi 2011	Analytical/ cross-sectional	38	Schizophrenia, schizoaffective disorder	Rating scales, interviews	Influence of TR on medication adherence	1) TR correlated with medication adherence	Psychoeducational programs to further TR and insight should be implemented to improve adherence and outcome
						2) Poor adherence associated with comorbid substance or alcohol abuse
						3) Demographic and treatment characteristics not associated with adherence
						4) Low insight associated with poor adherence
Fuertes 2017	Descriptive/ Systematic review	7	-	-	Effect size between TR and behavioral care indices	Positive association of TR with patient adherence, satisfaction, outcome	TR training should be offered to healthcare providers
Van Oenen 2013	Analytical/ RCT	180	Mixed	Questionnaire-based feedback	Clinical outcome	To be determined (mere description of design)	To be determined (mere description of design)
					Influence of TR and therapist's motivation on outcome
Paludetto 2015	Analytical/ Cross-sectional	47	Mixed	Questionnaire	Patient satisfaction	1) Good response rate	1) Care is potentially more effective when patient satsfaction is considered
						2) High satisfaction level	2) Using questionnaires to measure satisfaction should become routine
Van Oenen 2016	Analytical/ RCT	370	Mixed	Questionnaire-based feedback	Clinical outcome	Better outcome without feedback	No beneficial effect of immediate feedback
Krieger 2018	Analytical/ retrospective cohort	264	Mixed	Expert interviews, questionnaires	Patient attitudes on coercion	1) Differences in symptom severity and attitude between patients whoexperienced coercion and those who did not	1) Patient suggestions for reducing coercion could be followed
						2) Noninvasive measures more acccepted	2) Discussion of future admissions between patients and staff would be appreciated
						3) Increased understanding over the course of treatment
Clarke 2016	Analytical/ RCT	90	Depression, anxiety, sress	mobile-phone and web-based intervention, rating scales, interviews	TR in the context of internet-delivered self-guided intervention	1) Emotional connection with program correlated with treatment adherence	1) A positive TR can develop in the absence of therapist support
						2) Perceived empowerment and freedom to self-disclose correlated with self-monitoring frequency	2) Components of TR may influence program usage
Couture 2006	Analytical/ prospective cohort	-	Schizophrenia	Rating Scales	Association of clinical symptoms and TR	1) Low associations between patient and therapist ratings	Associations between therapists' and patients' TR ratings should be further examined
						2) Social functioning and social activation/ autistic preoccupation factors predictive of therapists' TR rating
McGuire-Snieckus 2007	Analytical/ prospective cohort	266 patients/ 120 clinicians (last stage)	-	Rating scale	Usability of newly developed rating scale	1) Scales for patients and clinicians with 12 items each, comprising three subscales	STAR scale suitable for use in research and routine care
						2) Satisfying test-retest-reliability
Ardito 2011	Descriptive/ narrative review	-	-	-	-	TR quality predictive of outcome independently of therapeutic approach	Research should focus on comparison of therapists' and patients' TR ratings
Krause 2011	Descriptive/ Opinion paper	-	-	-	-	1) Patients and therapists pay attention to different aspects of the TR	TR measures all account for "core" of TR and additionally for "something else" related to the developer's belief system
						2) Measures for analyzing the TR in research differ in their approaches and thoroughness
Barker 2011	Desciptive/ Opinion paper	-	-	-	-	Development of a person-centered, recovery-focused approach to care	"Mental health nurse" new emerging concept
Sweeney 2014	Analytical/ Cross-sectional	355	-	Questionnaires, interviews	TR quality in acute wards compared to crisis houses	1) TR quality, patient satisfaction and infromal peer support greater in crisis houses	Expansion of crisis house provision might make sense
						2) TR quality influenced by perceptions of basic human qualities, as well as the extent of loss of liberty and autonomy
